# Supplementary material for: A modular framework for multi-scale tissue imaging and neuronal segmentation
Source: Nat Commun. 2024 May 22;15:4102. doi: 10.1038/s41467-024-48146-y (PMC11111705; doi:10.1038/s41467-024-48146-y)
Supplement: Supplementary file 7 — Source Data [file 41467_2024_48146_MOESM7_ESM.zip]

Archive with 4 entries (4 files):
- Source_Data_Fig4.xlsx
- Source_Data_Fig5.xlsx
- Source_Data_Fig6.xlsx
- Source_Data_Supplementary_Information_9-16.zip
