# Supplementary material for: A modular framework for multi-scale tissue imaging and neuronal segmentation
Source: Nat Commun. 2024 May 22;15:4102. doi: 10.1038/s41467-024-48146-y (PMC11111705; doi:10.1038/s41467-024-48146-y)
Supplement: Supplementary file 7 — Source Data [file 41467_2024_48146_MOESM7_ESM.zip › Source_Data_Fig4.xlsx]

## Sheet: Figure4
Normalized Area/Volume			AUC of Sholl Analysis							area/volume	Friedman	alpha			pvalue_av
SENPAI	HK-Icy	Ilastik	SENPAI	HK-Icy	Ilastik	NeuroGPS	NeuTube					0.05			1.0198e-09
2.322	1.48092	1.05174	1980.81	1856.17	1187.19	1756.63	502.156				Source	SS	DF	MS	Chi-sq	Prob>Chi-sq
2.48351	1.64895	1.02173	2925.89	1964.3	1036.11	727.699	380.49				Columns	41.4074	2	20.7037	41.41	1.01975e-09
2.32787	1.52364	1.05063	1602.78	2976.76	1728.07	999.053	500.041				Error	12.5926	52	0.2422
2.57311	1.17332	0.751393	1920.01	986.928	574.516	196.4	442.349				Total	54	80
2.2944	1.6221	1.13653	1831.92	1647.2	1167.63	315.345	355.916
2.25596	1.55515	0.967088	2467.66	1749.83	1222.28	36.7625	443.965				1	2	0.732496	1.37037	2.00824	1.42883e-06
2.25664	1.54422	1.10736	2226.71	2212.93	1388.85	67.425	565.629				1	3	0.991755	1.62963	2.2675	6.3494e-09
2.49082	1.53792	1.05023	3262.18	1139.29	877.989	1111.56	499.727				2	3	-0.378615	0.259259	0.897134	0.606936
2.17233	1.60537	1.19629	1705.9	1490.94	1247.04	229.322	463.964
2.37853	1.46649	1.00214	1450.28	2203.34	947.821	558.364	482.227
2.45375	1.44994	0.939937	2084.56	1298.42	718.605	521.862	571.251			Sholl	Friedman	alpha		pvalue_auc	6.8058e-17
2.27921	1.52543	1.21089	1722.15	1647.06	1295.08	2542.46	485.996					0.05
2.24259	1.93693	1.4869	1291.08	1482.47	1177.09	591.093	360.09				Source	SS	DF	MS	Chi-sq	Prob>Chi-sq
2.0699	1.55564	1.29795	1353.72	1221.4	838.164	717.907	337.349				Columns	204815	4	51.2037	81.93	6.80577e-17
2.46505	1.46433	1.59974	1745.38	1408.74	1224.31	24.6728	755.1				Error	65.185	104	0.6268
1.89797	1.80654	1.55867	1756.15	1237.64	1353.61	597.753	941.808				Total	270	134
1.9954	1.54131	1.17997	1599.09	925.84	831.015	783.301	512.178
2.68404	1.42593	2.16943	1829.48	1244.16	1439.46	423.918	579.416				1	2	-0.359032	0.814815	1.98866	0.32076
2.53445	1.21515	1.89063	1074.36	1143.01	848.87	481.691	902.201				1	3	0.344671	1.51852	2.69237	0.00382452
2.28835	1.50714	1.57745	2230.57	1602.33	1419.32	728.698	1298.29				1	4	1.90023	3.07407	4.24792	7.67431e-12
2.55255	1.25206	1.84627	1052.83	674.428	957.874	608.901	547.565				1	5	1.93726	3.11111	4.28496	3.98493e-12
2.00531	1.51679	1.32425	2392.27	1447.7	901.778	772.371	706.922				2	3	-0.470143	0.703704	1.87755	0.474686
1.95637	1.34264	1.34761	1285.21	1037.8	861.8	420.559	425.808				2	4	1.08541	2.25926	3.43311	1.50947e-06
2.15748	1.52673	1.63505	2262.91	1840.31	1946.5	489.972	508.008				2	5	1.12245	2.2963	3.47014	9.42799e-07
1.58793	1.37159	1.38892	1398.47	1214.3	1152.56	744.435	713.521				3	4	0.381708	1.55556	2.7294	0.00278047
1.79078	1.46231	1.78375	1112.77	1050.31	1133.62	494.698	1009.74				3	5	0.418745	1.59259	2.76644	0.00200538
2.3928	1.58787	1.78753	1146.34	1037.44	1301.56	448.772	504.837				4	5	-1.13681	0.037037	1.21088	0.999988
