# Supplementary material for: A modular framework for multi-scale tissue imaging and neuronal segmentation
Source: Nat Commun. 2024 May 22;15:4102. doi: 10.1038/s41467-024-48146-y (PMC11111705; doi:10.1038/s41467-024-48146-y)
Supplement: Supplementary file 7 — Source Data [file 41467_2024_48146_MOESM7_ESM.zip › Source_Data_Fig5.xlsx]

## Sheet: Figure5
	A) Normalized Number of Segments
SO	SENPAI mean	SENPAI std	HK-Icy mean	HK-Icy std	Ilastik mean	Ilastik std	NeuTube mean	NeuTube std	NeuroGPS mean	NeuroGPS std
1	0.503	0.0024	0.5015	0.0042	0.5064	0.0052	0.5561	0.0319	0.6442	0.0551
2	0.2751	0.0124	0.2492	0.009	0.2683	0.0259	0.2846	0.0633	0.3558	0.0551
3	0.1366	0.0133	0.137	0.0211	0.1459	0.0301	0.1593	0.0659
4	0.0576	0.0093	0.0661	0.0192	0.0582	0.0233
5	0.0204	0.0094	0.0285	0.0244	0.0213	0.0169
6	0.0073	0.0059	0.0177	0.0213
	B) Branch Bifurcation Ratio
SO	SENPAI mean	SENPAI std	HK-Icy mean	HK-Icy std	Ilastik mean	Ilastik std	NeuTube mean	NeuTube std	NeuroGPS mean	NeuroGPS std
1	0.7054	0.0133	0.7013	0.009	0.7157	0.0219	0.7118	0.0523	0.7461	0.0774
2	0.1967	0.0106	0.1823	0.0101	0.1932	0.0124	0.1944	0.0265	0.2539	0.0774
3	0.0656	0.0052	0.0736	0.0091	0.0635	0.0125	0.0938	0.0517
4	0.0216	0.005	0.0271	0.0074	0.0201	0.0059
5	0.0075	0.0028	0.012	0.0086	0.0075	0.0031
6	0.0033	0.0018	0.0037	0.0019
	C) Branch Bifurcation Ratio
SO	SENPAI slope	SENPAI intercept	HK-Icy slope	HK-Icy intercept	Ilastik slope	Ilastik intercept	NeuTube slope	NeuTube intercept	NeuroGPS slope	NeuroGPS intercept
1	3.5473	-3.1066	3.7324	-9.6791	3.6906	-2.3265	3.0147	0.0236	4.2721	-1.4893
	D) Normalized Topological Subtree Size
SO	SENPAI mean	SENPAI std	HK-Icy mean	HK-Icy std	Ilastik mean	Ilastik std	NeuTube mean	NeuTube std	NeuroGPS mean	NeuroGPS std
1	0.0102	0.004	0.0087	0.006	0.021	0.0066	0.2176	0.0666	0.4776	0.1231
2	0.0354	0.013	0.03	0.0203	0.0798	0.0252	0.658	0.154
3	0.1108	0.0375	0.0766	0.0355	0.2307	0.0847
4	0.2894	0.0754	0.1783	0.1017	0.5877	0.2309
5	0.8013	0.1197	0.5245	0.6232
6
	E) Normalized Branch Diameter
SO	SENPAI mean	SENPAI std	HK-Icy mean	HK-Icy std	Ilastik mean	Ilastik std	NeuTube mean	NeuTube std	NeuroGPS mean	NeuroGPS std
1	0	0	0	0	0	0	0	0	0.2	0.4216
2	0.1088	0.0423	0.1942	0.0849	0.2201	0.078	0.3569	0.2721	0.8	0.4216
3	0.2241	0.1243	0.4232	0.1717	0.4727	0.1661	0.9849	0.0659
4	0.4355	0.1537	0.6289	0.2801	0.6961	0.2353
5	0.7893	0.2687	0.9173	0.1788	0.9235	0.1885
6	0.8896	0.2088	0.4598	0.297
	F) Total Normalized Dendritic Length
SO	SENPAI mean	SENPAI std	HK-Icy mean	HK-Icy std	Ilastik mean	Ilastik std	NeuTube mean	NeuTube std	NeuroGPS mean	NeuroGPS std
1	0.5235	0.01	0.5453	0.0109	0.5292	0.0152	0.5748	0.0338	0.6171	0.2074
2	0.2561	0.0147	0.2302	0.0123	0.2551	0.0241	0.2478	0.0583	0.3829	0.2074
3	0.1297	0.0145	0.1244	0.0224	0.1398	0.0253	0.1774	0.0546
4	0.0585	0.0087	0.0602	0.018	0.0543	0.0213
5	0.0225	0.0099	0.0225	0.0187	0.0216	0.0159
6	0.0096	0.0077	0.0173	0.0231
	G) Normalized Average Segment Length
SO	SENPAI mean	SENPAI std	HK-Icy mean	HK-Icy std	Ilastik mean	Ilastik std	NeuTube mean	NeuTube std	NeuroGPS mean	NeuroGPS std
1	0.1631	0.013	0.1986	0.0109	0.2104	0.0206	0.3327	0.0415	0.4957	0.2135
2	0.146	0.0138	0.1686	0.0085	0.1919	0.0213	0.2848	0.0698	0.5043	0.2135
3	0.1486	0.0107	0.1654	0.0123	0.1938	0.0209	0.3825	0.0929
4	0.1596	0.0138	0.166	0.0209	0.1865	0.0269
5	0.1762	0.0275	0.1435	0.0214	0.2174	0.057
6	0.2064	0.0561	0.1578	0.0311
	H) Normalized Average Branch Length
SO	SENPAI mean	SENPAI std	HK-Icy mean	HK-Icy std	Ilastik mean	Ilastik std	NeuTube mean	NeuTube std	NeuroGPS mean	NeuroGPS std
1	0.0506	0.009	0.0535	0.0153	0.0553	0.0203	0.207	0.0485	0.4092	0.2213
2	0.1097	0.0292	0.1158	0.035	0.1321	0.0531	0.3421	0.1207	0.5908	0.2213
3	0.1799	0.0456	0.1589	0.0463	0.2486	0.0738	0.4509	0.1296
4	0.2294	0.0447	0.2183	0.0718	0.2879	0.1439
5	0.2601	0.1275	0.2184	0.0971	0.2761	0.1681
6	0.1702	0.1001	0.2351	0.1791
