# Supplementary material for: A modular framework for multi-scale tissue imaging and neuronal segmentation
Source: Nat Commun. 2024 May 22;15:4102. doi: 10.1038/s41467-024-48146-y (PMC11111705; doi:10.1038/s41467-024-48146-y)
Supplement: Supplementary file 7 — Source Data [file 41467_2024_48146_MOESM7_ESM.zip › Source_Data_Fig6.xlsx]

## Sheet: Figure6
B)
B) left panel		Normalized volume
normalized volume			SENPAI	HK-Icy	Ilastik
		Na	1.02858	0.333731	1.91019
		Nb	0.79363	0.741996	1.38609
		Nc	0.923246	0.847171	2.02311
		Nd	0.884111	0.751352	1.93108
		Ne	0.860451	1.36188	1.48456
B) right panel		Normalized area
normalized area			SENPAI	HK-Icy	Ilastik
		Na	1.13176	0.662932	1.4561
		Nb	0.809106	0.77573	1.10387
		Nc	0.965296	0.946816	1.41727
		Nd	0.80044	0.826883	1.48391
		Ne	0.857448	1.48908	1.44788
C) upper panel		Dice coeff whole neuron
Dice coeff whole neuron			SENPAI	HK-Icy	Ilastik
		Na	0.826399	0.67998	0.444367
		Nb	0.795077	0.739602	0.785607
		Nc	0.798469	0.647327	0.775129
		Nd	0.812745	0.654571	0.73877
		Ne	0.874451	0.784954	0.820516
C) lower panel		no dilation					dilation 3 voxels					dilation 6 voxels					dilation 9 voxels					dilation 12 voxels
Dice coeff spines			SENPAI	HK-Icy	Ilastik			SENPAI	HK-Icy	Ilastik			SENPAI	HK-Icy	Ilastik			SENPAI	HK-Icy	Ilastik			SENPAI	HK-Icy	Ilastik
		Na	0.5366	0.282	0.1798		Na	0.5955	0.3329	0.1932		Na	0.594	0.324	0.2142		Na	0.5407	0.2637	0.2265		Na	0.4373	0.1744	0.2018
		Nb	0.6755	0.4997	0.5711		Nb	0.6974	0.5345	0.584		Nb	0.6949	0.5186	0.5722		Nb	0.6792	0.4787	0.5304		Nb	0.646	0.4005	0.4394
		Nc	0.6704	0.428	0.5451		Nc	0.7025	0.4606	0.5729		Nc	0.6969	0.4445	0.5473		Nc	0.6675	0.4027	0.4893		Nc	0.6165	0.3339	0.399
		Nd	0.4936	0.2448	0.2986		Nd	0.6029	0.2903	0.3352		Nd	0.5935	0.2414	0.3381		Nd	0.5635	0.1782	0.3548		Nd	0.563	0.1005	0.2375
		Ne	0.644	0.4624	0.4966		Ne	0.7041	0.5043	0.679		Ne	0.6853	0.4462	0.6932		Ne	0.6112	0.3223	0.6197		Ne	0.5455	0.1989	0.44
